# Supplementary material for: Design of a Novel and Potent Multi-Epitope Chimeric Vaccine against Human Papillomavirus (HPV): An Immunoinformatics Approach
Source: Biomedicines. 2023 May 22;11(5):1493. doi: 10.3390/biomedicines11051493 (PMC10216030; doi:10.3390/biomedicines11051493)
Supplement: Supplementary file 1 [file biomedicines-11-01493-s001.zip]

Archive with 1 entries (1 files):
- biomedicines-2376147-supplementary.pdf
